# Supplementary material for: Catalpol Attenuates Pulmonary Fibrosis by Inhibiting Ang II/AT1 and TGF-β/Smad-Mediated Epithelial Mesenchymal Transition
Source: Front Med (Lausanne). 2022 May 24;9:878601. doi: 10.3389/fmed.2022.878601 (PMC9171363; doi:10.3389/fmed.2022.878601)
Supplement: Supplementary file 1 [file Table_1.xlsx]

## Sheet: Sheet1
28D
Control	BLM	BLM+L CAT	BLM+H CAT	BLM+PFD	BLM+TEL
899.6	1097.5	813.048	824.915	837.084	859.16
840.176	957.703	775.014	818.945	827.928	821.921
824.915	924.929	761.644	817.464	815.987	800.037
784.594	844.851	760.327	807.222	788.757	800.037
749.912	840.176	717.479	800.037	738.447	768.284
712.668	824.915	713.866	791.553	734.683	762.965
671.27	1153.09	712.668	790.153	734.683	715.067
592.206	1055.67	698.499	740.973	733.435	711.472
