# Supplementary material for: Catalpol Attenuates Pulmonary Fibrosis by Inhibiting Ang II/AT1 and TGF-β/Smad-Mediated Epithelial Mesenchymal Transition
Source: Front Med (Lausanne). 2022 May 24;9:878601. doi: 10.3389/fmed.2022.878601 (PMC9171363; doi:10.3389/fmed.2022.878601)
Supplement: Supplementary file 2 [file Table_2.xlsx]

## Sheet: Sheet1
7D
Control	BLM	BLM+L CAT	BLM+H CAT	BLM+PFD	BLM+TEL
0.357324	0.357332	0.58217	0.312878	0.604403	0.285034
0.425359	0.466164	0.60535	0.73115	0.578889	0.54189
0.342228	0.64874	0.41296	0.419467	0.597985	0.443478
0.425401	0.591671	0.519186	0.464643	0.56767	0.750773
0.304377	0.507944	0.28873	0.491636	0.34265	0.522793
14D
Control	BLM	BLM+L CAT	BLM+H CAT	BLM+PFD	BLM+TEL
0.265927	0.582045	0.24655	0.328691	0.464249	0.374985
0.353191	0.68646	0.39504	0.453436	0.344988	0.538368
0.267874	0.444932	0.374197	0.372293	0.423161	0.345697
0.252818	0.337677	0.287145	0.385524	0.31585	0.18127
0.501471	0.590408	0.541031	0.358638	0.164764	0.474728
28D
Control	BLM	BLM+L CAT	BLM+H CAT	BLM+PFD	BLM+TEL
0.225954	0.974071	0.728868	0.413715	0.604524	0.5685
0.585072	0.859367	0.700072	0.57733	0.549058	0.332655
0.456932	0.743653	0.657792	0.401409	0.536843	0.298609
0.395334	0.585595	0.512907	0.310927	0.416962	0.285125
0.346782	0.522102	0.324966	0.275725	0.381802	0.246352
0.279763	0.479928	0.380395	0.22885	0.369181	0.238681
